# Supplementary material for: Effects of Alhagi maurorum Medik polysaccharide derived from different regions on the intestinal immune functions of lambs
Source: Front Pharmacol. 2024 Jul 15;15:1422461. doi: 10.3389/fphar.2024.1422461 (PMC11284127; doi:10.3389/fphar.2024.1422461)
Supplement: Supplementary file 1 [file Table2.XLSX]

## Sheet: Sheet1
	serum	duodenum	jejunum	ileum
	IgG	IgA	IgA	IgA
CK	7.25131	98.0612	108.265	87.8571
CK	7.51309	106.225	99.0816	86.8367
CK	7.51309	108.265	98.0612	90.9184
CK	9.60733	124.592	95	99.0816
CK	6.72775	111.326	95	92.9592
AK	10.6545	150.102	116.429	85.8163
AK	11.178	110.306	132.755	106.225
AK	12.4869	129.694	105.204	83.7755
AK	11.9634	143.98	130.714	103.163
AK	10.1309	125.612	105.204	105.204
SS	11.178	204.184	150.102	119.49
SS	12.2251	178.673	182.755	116.429
SS	10.6545	216.429	162.347	98.0612
SS	16.1518	207.245	202.143	108.265
SS	16.4136	179.694	169.49	123.571
serum IgG						duodenum IgA							jejunum IgA						ileum IgA
VAR00001		个案数	Alpha 的子集 = 0.05			VAR00001		个案数	Alpha 的子集 = 0.05				VAR00001		个案数	Alpha 的子集 = 0.05			VAR00001		个案数	Alpha 的子集 = 0.05
			1	2					1	2	3					1	2					1	2
邓肯a	1.00	5	7.7224			邓肯a	1.00	5	109.694				邓肯a	1.00	5	99.0816			邓肯a	1.00	5	91.5306
	2.00	5		11.2826			2.00	5		131.939				2.00	5	118.061				2.00	5	96.8366
	3.00	5		13.3246			3.00	5			197.245			3.00	5		173.367			3.00	5		113.163
	显著性		1	0.0984766			显著性		1	1	1			显著性		0.0562941	1			显著性		0.375317	1
将显示齐性子集中各个组的平均值。						将显示齐性子集中各个组的平均值。							将显示齐性子集中各个组的平均值。						将显示齐性子集中各个组的平均值。
a. 使用调和平均值样本大小 = 5.000。						a. 使用调和平均值样本大小 = 5.000。							a. 使用调和平均值样本大小 = 5.000。						a. 使用调和平均值样本大小 = 5.000。
