# Supplementary material for: Effects of Alhagi maurorum Medik polysaccharide derived from different regions on the intestinal immune functions of lambs
Source: Front Pharmacol. 2024 Jul 15;15:1422461. doi: 10.3389/fphar.2024.1422461 (PMC11284127; doi:10.3389/fphar.2024.1422461)
Supplement: Supplementary file 2 [file Table3.XLSX]

## Sheet: Sheet1
Serum
	TNF-α	IFN-γ	IL-4	IL-10	IL-17
CK	240	103.333	11.0417	27.4479	44.3011
CK	265	103.333	13.3144	27.9688	40.5376
CK	240	98.5714	12.5568	32.6562	44.8387
CK	215	115.238	12.9356	34.7396	37.8495
CK	340	98.5714	8.95833	33.6979	40.5376
AK	290	115.238	12.3674	35.2604	41.6129
AK	340	115.238	20.7008	37.8646	44.3011
AK	340	89.0476	16.3447	42.5521	47.5269
AK	327.5	122.381	15.0189	43.0729	43.7634
AK	490	96.1905	15.5871	48.2812	40.5376
SS	377.5	115.238	22.2159	37.8646	48.0645
SS	415	115.238	18.428	43.0729	44.8387
SS	440	117.619	14.2614	44.6354	43.2258
SS	415	105.714	13.3144	37.3438	55.0538
SS	490	98.5714	18.0492	40.9896	50.7527
TNF-α						IFN-γ					IL-4
VAR00001		个案数	Alpha 的子集 = 0.05			VAR00001		个案数	Alpha 的子集 = 0.05		VAR00001		个案数	Alpha 的子集 = 0.05
			1	2					1					1	2
邓肯a	1.00	5	260			邓肯a	1.00	5	103.809		邓肯a	1.00	5	11.7614
	2.00	5		357.5			2.00	5	107.619			2.00	5		16.0038
	3.00	5		427.5			3.00	5	110.476			3.00	5		17.2536
	显著性		1	0.0785241			显著性		0.346436			显著性		1	0.507601
将显示齐性子集中各个组的平均值。						将显示齐性子集中各个组的平均值。					将显示齐性子集中各个组的平均值。
a. 使用调和平均值样本大小 = 5.000。						a. 使用调和平均值样本大小 = 5.000。					a. 使用调和平均值样本大小 = 5.000。
IL-10						IL-17
VAR00001		个案数	Alpha 的子集 = 0.05			VAR00001		个案数	Alpha 的子集 = 0.05
			1	2					1	2
邓肯a	1.00	5	31.3022			邓肯a	1.00	5	41.613
	3.00	5		40.7814			2.00	5	43.5484	43.5484
	2.00	5		41.4062			3.00	5		48.3874
	显著性		1	0.806872			显著性		0.407836	0.0531535
将显示齐性子集中各个组的平均值。						将显示齐性子集中各个组的平均值。
a. 使用调和平均值样本大小 = 5.000。						a. 使用调和平均值样本大小 = 5.000。
