# Supplementary material for: Effects of Alhagi maurorum Medik polysaccharide derived from different regions on the intestinal immune functions of lambs
Source: Front Pharmacol. 2024 Jul 15;15:1422461. doi: 10.3389/fphar.2024.1422461 (PMC11284127; doi:10.3389/fphar.2024.1422461)
Supplement: Supplementary file 3 [file Table9.XLSX]

## Sheet: Sheet1
AK Polysaccharide content	Vegetative"period	Flowering"stage	Maturity'stage	Withered'stage
1	4.01141	8.0952	10.7522	9.62533		独立样本检验a
2	4.1148	7.65063	11.3209	9.30483				莱文方差等同性检验		平均值等同性 t 检验
3	4.03209	7.99181	11.8792	9.21178				F	显著性	t	自由度	显著性（双尾）	平均值差值	标准误差差值	差值 95% 置信区间
4	4.09412	7.86775	10.5455	9.77007											下限	上限
5	4.08378	7.15438	11.8792	9.66668		Vegetative"period	假定等方差	0.00992248	0.923104	-11.2503	8	3.4997e-06	-0.339109	0.0301422	-0.408617	-0.269601
Mean value	4.06724	7.75195	11.2754	9.51574			不假定等方差			-11.2503	7.79455	4.30017e-06	-0.339109	0.0301422	-0.408937	-0.269281
Standard error	0.043619	0.372867	0.620003	0.24308		Flowering"stage	假定等方差	3.29023	0.107249	-5.30053	8	0.00072792	-0.942889	0.177886	-1.35309	-0.532684
							不假定等方差			-5.30053	5.08339	0.00303666	-0.942889	0.177886	-1.39791	-0.487866
SS Polysaccharide content	Vegetative"period	Flowering"stage	Maturity'stage	Withered'stage		Maturity'stage	假定等方差	13.072	0.00682676	-3.90776	8	0.00449522	-1.09383	0.279913	-1.73932	-0.448353
1	4.32157	8.79823	12.4581	7.82639			不假定等方差			-3.90776	4.15299	0.0162198	-1.09383	0.279913	-1.85984	-0.327832
2	4.40428	8.66383	12.2514	7.86775		Withered'stage	假定等方差	3.76089	0.0884416	13.0722	8	1.11394e-06	1.65833	0.126859	1.36579	1.95086
3	4.4353	8.74654	12.3341	7.79538			不假定等方差			13.0722	6.55935	6.11123e-06	1.65833	0.126859	1.35422	1.96243
4	4.45598	8.79823	12.4478	7.70233		a. 未针对一个或多个拆分文件计算统计。
5	4.41462	8.46739	12.3547	8.0952
Mean value	4.40635	8.69484	12.3692	7.85741
Standard error	0.0513824	0.138515	0.0857551	0.146211
