# Supplementary material for: Effects of Alhagi maurorum Medik polysaccharide derived from different regions on the intestinal immune functions of lambs
Source: Front Pharmacol. 2024 Jul 15;15:1422461. doi: 10.3389/fphar.2024.1422461 (PMC11284127; doi:10.3389/fphar.2024.1422461)
Supplement: Supplementary file 4 [file Table6.XLS]

## Sheet: KEGG
	KEGG pathway	Rich Factor	Padjust	count
	Intestinal immune network for IgA production	0.197368	3.7e-06	30
	B cell receptor signaling pathway	0.145833	0.0355237	14
	NF-kappa B signaling pathway	0.128755	0.00577323	30
	Viral protein interaction with cytokine and cytokine receptor	0.191919	0.000666447	19
	Cell cycle	0.183007	3.67e-05	28
	Hematopoietic cell lineage	0.180328	0.000536208	22
	Aldosterone synthesis and secretion	0.156863	0.0135348	16
	Autoimmune thyroid disease	0.14881	0.0024799	25
	Allograft rejection	0.146497	0.00456224	23
	T cell receptor signaling pathway	0.0878049	0.401676	18
Pathway id	Description	Rich factor	Padjust	First Category	Second Category	Gene_ids	Gene_names
map04672	Intestinal immune network for IgA production	0.197368	3.7e-06	Organismal Systems	Immune system	ENSOARG00020022450|ENSOARG00020006752|ENSOARG00020012235|ENSOARG00020014437|ENSOARG00020001106|ENSOARG00020001154|ENSOARG00020019068|ENSOARG00020000960|ENSOARG00020017292|ENSOARG00020025120|ENSOARG00020005973|ENSOARG00020008904|ENSOARG00020017863|ENSOARG00020012040|ENSOARG00020024884|ENSOARG00020013555|ENSOARG00020022019|ENSOARG00020008197|ENSOARG00020013655|ENSOARG00020001113|ENSOARG00020013860|…	;;;;;;ITGA4;;;HLA-DOB;CCL28;;;CXCR4;TNFRSF13C;;;CD28;;TRBV19;;;;PIGR;TNFRSF13B;;AICDA;CD40;ICOS;CD40LG
map04662	B cell receptor signaling pathway	0.145833	0.0355237	Organismal Systems	Immune system	ENSOARG00020016866|ENSOARG00020016885|ENSOARG00020013655|ENSOARG00020013860|ENSOARG00020013555|ENSOARG00020018165|ENSOARG00020001625|ENSOARG00020022164|ENSOARG00020017292|ENSOARG00020005881|ENSOARG00020025940|ENSOARG00020014437|ENSOARG00020016328|ENSOARG00020014480	BTK;;;;;FOS;RASGRP3;CD79A;;;CD19;;CD79B;
map04064	NF-kappa B signaling pathway	0.128755	0.00577323	Environmental Information Processing	Signal transduction	ENSOARG00020002808|ENSOARG00020006752|ENSOARG00020006031|ENSOARG00020012235|ENSOARG00020014437|ENSOARG00020001106|ENSOARG00020016866|ENSOARG00020001154|ENSOARG00020013655|ENSOARG00020000960|ENSOARG00020017292|ENSOARG00020005493|ENSOARG00020023030|ENSOARG00020003316|ENSOARG00020024152|ENSOARG00020008904|ENSOARG00020025770|ENSOARG00020024884|ENSOARG00020006681|ENSOARG00020013555|ENSOARG00020016076|…	;;TNFSF11;;;;BTK;;;;;;;;;;;TNFRSF13C;;;LTB;;TRBV19;PTGS2;VCAM1;;;;CD40;CD40LG
map04061	Viral protein interaction with cytokine and cytokine receptor	0.191919	0.000666447	Environmental Information Processing	Signaling molecules and interaction	ENSOARG00020001157|ENSOARG00020024855|ENSOARG00020012141|ENSOARG00020007334|ENSOARG00020004611|ENSOARG00020000542|ENSOARG00020006387|ENSOARG00020025135|ENSOARG00020003275|ENSOARG00020002600|ENSOARG00020007688|ENSOARG00020009588|ENSOARG00020019313|ENSOARG00020007720|ENSOARG00020012413|ENSOARG00020012040|ENSOARG00020005973|ENSOARG00020021620|ENSOARG00020025210	;CCR4;IL22RA1;CCL20;CXCL11;ACKR4;;CXCR3;CCL22;IL18RAP;;CXCL14;IL18;CCR7;CXCR5;CXCR4;CCL28;CCL14;XCR1
map04110	Cell cycle	0.183007	3.67e-05	Cellular Processes	Cell growth and death	ENSOARG00020007895|ENSOARG00020021520|ENSOARG00020003927|ENSOARG00020010052|ENSOARG00020009510|ENSOARG00020020578|ENSOARG00020001281|ENSOARG00020013279|ENSOARG00020010433|ENSOARG00020017220|ENSOARG00020017711|ENSOARG00020019991|ENSOARG00020004846|ENSOARG00020007214|ENSOARG00020012369|ENSOARG00020020879|ENSOARG00020007157|ENSOARG00020003851|ENSOARG00020008691|ENSOARG00020022697|ENSOARG00020000896|…	ORC1;CDKN1C;;;;MCM5;BUB1;;MAD2L1;WEE1;CHEK1;MCM3;;DBF4;MCM6;CCNB2;ESPL1;CCNE2;SKP1;CCNA2;CDC20;MCM4;MCM7;TGFB2;MCM2;PCNA;RBL1;CCNA1
map04640	Hematopoietic cell lineage	0.180328	0.000536208	Organismal Systems	Immune system	ENSOARG00020016394|ENSOARG00020022450|ENSOARG00020025940|ENSOARG00020014437|ENSOARG00020011839|ENSOARG00020004510|ENSOARG00020013655|ENSOARG00020010028|ENSOARG00020025120|ENSOARG00020017863|ENSOARG00020013555|ENSOARG00020022019|ENSOARG00020020562|ENSOARG00020004460|ENSOARG00020019068|ENSOARG00020009851|ENSOARG00020013860|ENSOARG00020002333|ENSOARG00020011519|ENSOARG00020016885|ENSOARG00020025111|…	ITGA5;;CD19;;CD24;;;MS4A1;HLA-DOB;;;;;CD4;ITGA4;;;CD36;FLT3;;;
map04925	Aldosterone synthesis and secretion	0.156863	0.0135348	Organismal Systems	Endocrine system	ENSOARG00020024179|ENSOARG00020004150|ENSOARG00020005782|ENSOARG00020025546|ENSOARG00020024861|ENSOARG00020014807|ENSOARG00020010155|ENSOARG00020013276|ENSOARG00020020539|ENSOARG00020021250|ENSOARG00020004370|ENSOARG00020015735|ENSOARG00020022237|ENSOARG00020016992|ENSOARG00020024084|ENSOARG00020012599	PLCB4;CAMK2B;AGTR1;ATP2B2;ATP2B3;NR4A1;ADCY5;CREB5;STAR;;PRKD1;CACNA1G;CACNA1H;CACNA1C;CYP11A1;ATP1A2
map05320	Autoimmune thyroid disease	0.14881	0.0024799	Human Diseases	Immune disease	ENSOARG00020006257|ENSOARG00020022450|ENSOARG00020006752|ENSOARG00020012235|ENSOARG00020014437|ENSOARG00020001106|ENSOARG00020001154|ENSOARG00020013655|ENSOARG00020000960|ENSOARG00020017292|ENSOARG00020025120|ENSOARG00020008904|ENSOARG00020019231|ENSOARG00020017863|ENSOARG00020013555|ENSOARG00020022019|ENSOARG00020008197|ENSOARG00020008302|ENSOARG00020001113|ENSOARG00020013860|ENSOARG00020011730|…	TG;;;;;;;;;;HLA-DOB;;;;;;CD28;CTLA4;TRBV19;;;;;CD40;CD40LG
map05330	Allograft rejection	0.146497	0.00456224	Human Diseases	Immune disease	ENSOARG00020022450|ENSOARG00020006752|ENSOARG00020012235|ENSOARG00020014437|ENSOARG00020001106|ENSOARG00020001154|ENSOARG00020013655|ENSOARG00020000960|ENSOARG00020017292|ENSOARG00020025120|ENSOARG00020008904|ENSOARG00020019231|ENSOARG00020017863|ENSOARG00020013555|ENSOARG00020022019|ENSOARG00020008197|ENSOARG00020001113|ENSOARG00020013860|ENSOARG00020011730|ENSOARG00020021543|ENSOARG00020025111|…	;;;;;;;;;HLA-DOB;;;;;;CD28;TRBV19;;;;;CD40;CD40LG
map04660	T cell receptor signaling pathway	0.0878049	0.401676	Organismal Systems	Immune system	ENSOARG00020018223|ENSOARG00020001154|ENSOARG00020011730|ENSOARG00020000960|ENSOARG00020007695|ENSOARG00020021543|ENSOARG00020007611|ENSOARG00020006752|ENSOARG00020018165|ENSOARG00020008197|ENSOARG00020012235|ENSOARG00020004460|ENSOARG00020008904|ENSOARG00020008302|ENSOARG00020008420|ENSOARG00020001113|ENSOARG00020016701|ENSOARG00020001106	MAPK10;;;;MAPK11;;MAPK12;;FOS;CD28;;CD4;;CTLA4;ICOS;TRBV19;CD40LG;
First Category	Second Category	pathway ID	Description	SS_vs_CK_G numbers	SS_vs_CK_G_Gene_ids	SS_vs_CK_G_Gene_names	SS_vs_CK_G_up numbers	SS_vs_CK_G_up_Gene_ids	SS_vs_CK_G_up_Gene_names	SS_vs_CK_G_down numbers	SS_vs_CK_G_down_Gene_ids	SS_vs_CK_G_down_Gene_names
Environmental Information Processing	Signaling molecules and interaction	map04060	Cytokine-cytokine receptor interaction	41	ENSOARG00020025605,ENSOARG00020024884,ENSOARG00020025770,ENSOARG00020000542,ENSOARG00020006031,ENSOARG00020019944,ENSOARG00020018110,ENSOARG00020016701,ENSOARG00020024021,ENSOARG00020003275,ENSOARG00020012040,ENSOARG00020007688,ENSOARG00020012413,ENSOARG00020001157,ENSOARG00020001505,ENSOARG00020006387,ENSOARG00020007720,ENSOARG00020026216,ENSOARG00020025210,ENSOARG00020016076,ENSOARG00020025135,…	IL21R;TNFRSF13C;;ACKR4;TNFSF11;;CD40;CD40LG;IL1RAP;CCL22;CXCR4;;CXCR5;;IL1RN;;CCR7;TNFRSF13B;XCR1;LTB;CXCR3;CCL28;CCR4;CD4;CXCL14;GDF11;CCL20;IL18;CCL14;NGFR;CXCL11;BMPR1B;BMP2;TNFSF15;GDF15;;IL22RA1;TGFB2;;IL18RAP;CTF1	25	ENSOARG00020025605,ENSOARG00020024884,ENSOARG00020025770,ENSOARG00020000542,ENSOARG00020006031,ENSOARG00020019944,ENSOARG00020018110,ENSOARG00020016701,ENSOARG00020024021,ENSOARG00020003275,ENSOARG00020012040,ENSOARG00020007688,ENSOARG00020012413,ENSOARG00020001157,ENSOARG00020001505,ENSOARG00020006387,ENSOARG00020007720,ENSOARG00020026216,ENSOARG00020025210,ENSOARG00020016076,ENSOARG00020025135,…	IL21R;TNFRSF13C;;ACKR4;TNFSF11;;CD40;CD40LG;IL1RAP;CCL22;CXCR4;;CXCR5;;IL1RN;;CCR7;TNFRSF13B;XCR1;LTB;CXCR3;CCL28;CCR4;CD4;CXCL14	16	ENSOARG00020005627,ENSOARG00020007334,ENSOARG00020019313,ENSOARG00020021620,ENSOARG00020010364,ENSOARG00020004611,ENSOARG00020020206,ENSOARG00020003483,ENSOARG00020017696,ENSOARG00020004638,ENSOARG00020004510,ENSOARG00020012141,ENSOARG00020008230,ENSOARG00020025927,ENSOARG00020002600,ENSOARG00020022946	GDF11;CCL20;IL18;CCL14;NGFR;CXCL11;BMPR1B;BMP2;TNFSF15;GDF15;;IL22RA1;TGFB2;;IL18RAP;CTF1
Environmental Information Processing	Signaling molecules and interaction	map04061	Viral protein interaction with cytokine and cytokine receptor	19	ENSOARG00020012040,ENSOARG00020007688,ENSOARG00020000542,ENSOARG00020012413,ENSOARG00020001157,ENSOARG00020005973,ENSOARG00020006387,ENSOARG00020024855,ENSOARG00020007720,ENSOARG00020009588,ENSOARG00020025210,ENSOARG00020025135,ENSOARG00020003275ENSOARG00020007334,ENSOARG00020019313,ENSOARG00020021620,ENSOARG00020004611,ENSOARG00020012141,ENSOARG00020002600	CXCR4;;ACKR4;CXCR5;;CCL28;;CCR4;CCR7;CXCL14;XCR1;CXCR3;CCL22;CCL20;IL18;CCL14;CXCL11;IL22RA1;IL18RAP	13	ENSOARG00020012040,ENSOARG00020007688,ENSOARG00020000542,ENSOARG00020012413,ENSOARG00020001157,ENSOARG00020005973,ENSOARG00020006387,ENSOARG00020024855,ENSOARG00020007720,ENSOARG00020009588,ENSOARG00020025210,ENSOARG00020025135,ENSOARG00020003275	CXCR4;;ACKR4;CXCR5;;CCL28;;CCR4;CCR7;CXCL14;XCR1;CXCR3;CCL22	6	ENSOARG00020007334,ENSOARG00020019313,ENSOARG00020021620,ENSOARG00020004611,ENSOARG00020012141,ENSOARG00020002600	CCL20;IL18;CCL14;CXCL11;IL22RA1;IL18RAP
Environmental Information Processing	Signal transduction	map04064	NF-kappa B signaling pathway	30	ENSOARG00020024884,ENSOARG00020025770,ENSOARG00020006031,ENSOARG00020011730,ENSOARG00020018110,ENSOARG00020016701,ENSOARG00020001113,ENSOARG00020001106,ENSOARG00020023030,ENSOARG00020013655,ENSOARG00020013555,ENSOARG00020002368,ENSOARG00020012235,ENSOARG00020008904,ENSOARG00020017292,ENSOARG00020021543,ENSOARG00020000960,ENSOARG00020016076,ENSOARG00020013860,ENSOARG00020014437,ENSOARG00020006752,…	TNFRSF13C;;TNFSF11;;CD40;CD40LG;TRBV19;;;;;VCAM1;;;;;;LTB;;;;;BTK;;;;;;;PTGS2	23	ENSOARG00020024884,ENSOARG00020025770,ENSOARG00020006031,ENSOARG00020011730,ENSOARG00020018110,ENSOARG00020016701,ENSOARG00020001113,ENSOARG00020001106,ENSOARG00020023030,ENSOARG00020013655,ENSOARG00020013555,ENSOARG00020002368,ENSOARG00020012235,ENSOARG00020008904,ENSOARG00020017292,ENSOARG00020021543,ENSOARG00020000960,ENSOARG00020016076,ENSOARG00020013860,ENSOARG00020014437,ENSOARG00020006752,…	TNFRSF13C;;TNFSF11;;CD40;CD40LG;TRBV19;;;;;VCAM1;;;;;;LTB;;;;;BTK	7	ENSOARG00020005493,ENSOARG00020014543,ENSOARG00020003316,ENSOARG00020002808,ENSOARG00020006681,ENSOARG00020024152,ENSOARG00020015961	;;;;;;PTGS2
Cellular Processes	Cell growth and death	map04110	Cell cycle	28	ENSOARG00020005736,ENSOARG00020010433,ENSOARG00020019991,ENSOARG00020020879,ENSOARG00020011991,ENSOARG00020008150,ENSOARG00020003851,ENSOARG00020007157,ENSOARG00020017711,ENSOARG00020007895,ENSOARG00020020578,ENSOARG00020013279,ENSOARG00020004846,ENSOARG00020024419,ENSOARG00020010052,ENSOARG00020018340,ENSOARG00020022697,ENSOARG00020012369,ENSOARG00020000896,ENSOARG00020003927,ENSOARG00020020563,…	CCNA1;MAD2L1;MCM3;CCNB2;PCNA;RBL1;CCNE2;ESPL1;CHEK1;ORC1;MCM5;;;MCM4;;MCM2;CCNA2;MCM6;CDC20;;MCM7;;DBF4;BUB1;WEE1;SKP1;CDKN1C;TGFB2	26	ENSOARG00020005736,ENSOARG00020010433,ENSOARG00020019991,ENSOARG00020020879,ENSOARG00020011991,ENSOARG00020008150,ENSOARG00020003851,ENSOARG00020007157,ENSOARG00020017711,ENSOARG00020007895,ENSOARG00020020578,ENSOARG00020013279,ENSOARG00020004846,ENSOARG00020024419,ENSOARG00020010052,ENSOARG00020018340,ENSOARG00020022697,ENSOARG00020012369,ENSOARG00020000896,ENSOARG00020003927,ENSOARG00020020563,…	CCNA1;MAD2L1;MCM3;CCNB2;PCNA;RBL1;CCNE2;ESPL1;CHEK1;ORC1;MCM5;;;MCM4;;MCM2;CCNA2;MCM6;CDC20;;MCM7;;DBF4;BUB1;WEE1;SKP1	2	ENSOARG00020021520,ENSOARG00020008230	CDKN1C;TGFB2
Organismal Systems	Endocrine system	map04925	Aldosterone synthesis and secretion	16	ENSOARG00020024084,ENSOARG00020020539ENSOARG00020012599,ENSOARG00020015735,ENSOARG00020004370,ENSOARG00020021250,ENSOARG00020013276,ENSOARG00020024179,ENSOARG00020024861,ENSOARG00020022237,ENSOARG00020014807,ENSOARG00020005782,ENSOARG00020004150,ENSOARG00020016992,ENSOARG00020010155,ENSOARG00020025546	CYP11A1;STAR;ATP1A2;CACNA1G;PRKD1;;CREB5;PLCB4;ATP2B3;CACNA1H;NR4A1;AGTR1;CAMK2B;CACNA1C;ADCY5;ATP2B2	2	ENSOARG00020024084,ENSOARG00020020539	CYP11A1;STAR	14	ENSOARG00020012599,ENSOARG00020015735,ENSOARG00020004370,ENSOARG00020021250,ENSOARG00020013276,ENSOARG00020024179,ENSOARG00020024861,ENSOARG00020022237,ENSOARG00020014807,ENSOARG00020005782,ENSOARG00020004150,ENSOARG00020016992,ENSOARG00020010155,ENSOARG00020025546	ATP1A2;CACNA1G;PRKD1;;CREB5;PLCB4;ATP2B3;CACNA1H;NR4A1;AGTR1;CAMK2B;CACNA1C;ADCY5;ATP2B2
Organismal Systems	Immune system	map04662	B cell receptor signaling pathway	14	ENSOARG00020017292,ENSOARG00020014437,ENSOARG00020022164,ENSOARG00020016885,ENSOARG00020013655,ENSOARG00020013555,ENSOARG00020005881,ENSOARG00020016328,ENSOARG00020025940,ENSOARG00020001625,ENSOARG00020013860,ENSOARG00020016866ENSOARG00020014480,ENSOARG00020018165	;;CD79A;;;;;CD79B;CD19;RASGRP3;;BTK;;FOS	12	ENSOARG00020017292,ENSOARG00020014437,ENSOARG00020022164,ENSOARG00020016885,ENSOARG00020013655,ENSOARG00020013555,ENSOARG00020005881,ENSOARG00020016328,ENSOARG00020025940,ENSOARG00020001625,ENSOARG00020013860,ENSOARG00020016866	;;CD79A;;;;;CD79B;CD19;RASGRP3;;BTK	2	ENSOARG00020014480,ENSOARG00020018165	;FOS
Organismal Systems	Immune system	map04672	Intestinal immune network for IgA production	30	ENSOARG00020011998,ENSOARG00020019068,ENSOARG00020024884,ENSOARG00020011730,ENSOARG00020018110,ENSOARG00020016701,ENSOARG00020001113,ENSOARG00020001106,ENSOARG00020012040,ENSOARG00020013655,ENSOARG00020022450,ENSOARG00020013555,ENSOARG00020008611,ENSOARG00020022019,ENSOARG00020017863,ENSOARG00020014437,ENSOARG00020012235,ENSOARG00020008904,ENSOARG00020017292,ENSOARG00020021543,ENSOARG00020026216,…	PIGR;ITGA4;TNFRSF13C;;CD40;CD40LG;TRBV19;;CXCR4;;;;AICDA;;;;;;;;TNFRSF13B;;ICOS;;;HLA-DOB;CCL28;;CD28;;	30	ENSOARG00020011998,ENSOARG00020019068,ENSOARG00020024884,ENSOARG00020011730,ENSOARG00020018110,ENSOARG00020016701,ENSOARG00020001113,ENSOARG00020001106,ENSOARG00020012040,ENSOARG00020013655,ENSOARG00020022450,ENSOARG00020013555,ENSOARG00020008611,ENSOARG00020022019,ENSOARG00020017863,ENSOARG00020014437,ENSOARG00020012235,ENSOARG00020008904,ENSOARG00020017292,ENSOARG00020021543,ENSOARG00020026216,…	PIGR;ITGA4;TNFRSF13C;;CD40;CD40LG;TRBV19;;CXCR4;;;;AICDA;;;;;;;;TNFRSF13B;;ICOS;;;HLA-DOB;CCL28;;CD28;	0
Organismal Systems	Immune system	map04640	Hematopoietic cell lineage	22	ENSOARG00020017292,ENSOARG00020025111,ENSOARG00020009851,ENSOARG00020025120,ENSOARG00020017863,ENSOARG00020016885,ENSOARG00020022019,ENSOARG00020013655,ENSOARG00020011519,ENSOARG00020010028,ENSOARG00020022450,ENSOARG00020013555,ENSOARG00020013860,ENSOARG00020004460,ENSOARG00020014437,ENSOARG00020025940,ENSOARG00020011839,ENSOARG00020019068ENSOARG00020016394,ENSOARG00020004510,ENSOARG00020002333,E…	;;;HLA-DOB;;;;;FLT3;MS4A1;;;;CD4;;CD19;CD24;ITGA4;ITGA5;;CD36;	18	ENSOARG00020017292,ENSOARG00020025111,ENSOARG00020009851,ENSOARG00020025120,ENSOARG00020017863,ENSOARG00020016885,ENSOARG00020022019,ENSOARG00020013655,ENSOARG00020011519,ENSOARG00020010028,ENSOARG00020022450,ENSOARG00020013555,ENSOARG00020013860,ENSOARG00020004460,ENSOARG00020014437,ENSOARG00020025940,ENSOARG00020011839,ENSOARG00020019068	;;;HLA-DOB;;;;;FLT3;MS4A1;;;;CD4;;CD19;CD24;ITGA4	4	ENSOARG00020016394,ENSOARG00020004510,ENSOARG00020002333,ENSOARG00020020562	ITGA5;;CD36;
Human Diseases	Immune disease	map05320	Autoimmune thyroid disease	25	ENSOARG00020011730,ENSOARG00020018110,ENSOARG00020016701,ENSOARG00020001113,ENSOARG00020001106,ENSOARG00020013655,ENSOARG00020022450,ENSOARG00020013555,ENSOARG00020022019,ENSOARG00020017863,ENSOARG00020014437,ENSOARG00020012235,ENSOARG00020008904,ENSOARG00020017292,ENSOARG00020021543,ENSOARG00020000960,ENSOARG00020013860,ENSOARG00020008302,ENSOARG00020025111,ENSOARG00020025120,ENSOARG00020006752,…	;CD40;CD40LG;TRBV19;;;;;;;;;;;;;;CTLA4;;HLA-DOB;;CD28;;;TG	24	ENSOARG00020011730,ENSOARG00020018110,ENSOARG00020016701,ENSOARG00020001113,ENSOARG00020001106,ENSOARG00020013655,ENSOARG00020022450,ENSOARG00020013555,ENSOARG00020022019,ENSOARG00020017863,ENSOARG00020014437,ENSOARG00020012235,ENSOARG00020008904,ENSOARG00020017292,ENSOARG00020021543,ENSOARG00020000960,ENSOARG00020013860,ENSOARG00020008302,ENSOARG00020025111,ENSOARG00020025120,ENSOARG00020006752,…	;CD40;CD40LG;TRBV19;;;;;;;;;;;;;;CTLA4;;HLA-DOB;;CD28;;	1	ENSOARG00020006257	TG
Human Diseases	Immune disease	map05330	Allograft rejection	23	ENSOARG00020011730,ENSOARG00020018110,ENSOARG00020016701,ENSOARG00020001113,ENSOARG00020001106,ENSOARG00020013655,ENSOARG00020022450,ENSOARG00020013555,ENSOARG00020022019,ENSOARG00020017863,ENSOARG00020014437,ENSOARG00020012235,ENSOARG00020008904,ENSOARG00020017292,ENSOARG00020021543,ENSOARG00020000960,ENSOARG00020013860,ENSOARG00020025111,ENSOARG00020025120,ENSOARG00020006752,ENSOARG00020008197,…	;CD40;CD40LG;TRBV19;;;;;;;;;;;;;;;HLA-DOB;;CD28;;;	23	ENSOARG00020011730,ENSOARG00020018110,ENSOARG00020016701,ENSOARG00020001113,ENSOARG00020001106,ENSOARG00020013655,ENSOARG00020022450,ENSOARG00020013555,ENSOARG00020022019,ENSOARG00020017863,ENSOARG00020014437,ENSOARG00020012235,ENSOARG00020008904,ENSOARG00020017292,ENSOARG00020021543,ENSOARG00020000960,ENSOARG00020013860,ENSOARG00020025111,ENSOARG00020025120,ENSOARG00020006752,ENSOARG00020008197,…	;CD40;CD40LG;TRBV19;;;;;;;;;;;;;;;HLA-DOB;;CD28;;	0
Organismal Systems	Immune system	map04660	T cell receptor signaling pathway	18	ENSOARG00020001106,ENSOARG00020008302,ENSOARG00020011730,ENSOARG00020006752,ENSOARG00020012235,ENSOARG00020001154,ENSOARG00020004460,ENSOARG00020008904,ENSOARG00020021543,ENSOARG00020000960,ENSOARG00020008420,ENSOARG00020016701,ENSOARG00020001113,ENSOARG00020008197ENSOARG00020007695,ENSOARG00020018223,ENSOARG00020007611,ENSOARG00020018165	;CTLA4;;;;;CD4;;;;ICOS;CD40LG;TRBV19;CD28;MAPK11;MAPK10;MAPK12;FOS	14	ENSOARG00020001106,ENSOARG00020008302,ENSOARG00020011730,ENSOARG00020006752,ENSOARG00020012235,ENSOARG00020001154,ENSOARG00020004460,ENSOARG00020008904,ENSOARG00020021543,ENSOARG00020000960,ENSOARG00020008420,ENSOARG00020016701,ENSOARG00020001113,ENSOARG00020008197	;CTLA4;;;;;CD4;;;;ICOS;CD40LG;TRBV19;CD28	4	ENSOARG00020007695,ENSOARG00020018223,ENSOARG00020007611,ENSOARG00020018165	MAPK11;MAPK10;MAPK12;FOS
