# Supplementary material for: Effects of Alhagi maurorum Medik polysaccharide derived from different regions on the intestinal immune functions of lambs
Source: Front Pharmacol. 2024 Jul 15;15:1422461. doi: 10.3389/fphar.2024.1422461 (PMC11284127; doi:10.3389/fphar.2024.1422461)
Supplement: Supplementary file 5 [file Table4.XLSX]

## Sheet: duodenum
duodenum
	TNF-α	IFN-γ	IL-17	IL-10	IL-4
CK	327.5	98.5714	40.5376	37.8646	11.4205
CK	415	129.524	39.4624	36.8229	11.2311
CK	352.5	160.476	39.4624	36.3021	14.072
CK	377.5	167.619	38.9247	36.3021	14.8295
CK	365	117.619	37.3118	38.9062	14.2614
AK	490	108.095	42.1505	42.0312	22.0265
AK	477.5	181.905	51.828	36.3021	20.8901
AK	427.5	191.429	41.6129	33.6979	19.9432
AK	427.5	124.762	36.7742	36.3021	20.322
AK	740	158.095	48.6022	37.0833	17.6704
SS	915	193.81	55.0538	42.5521	28.2765
SS	877.5	198.571	57.7419	42.5521	21.0796
SS	840	191.429	45.3763	41.5104	27.1401
SS	802.5	229.524	43.7634	45.6771	30.928
SS	865	158.095	49.1398	48.2812	29.2235
TNF-α							IFN-γ						IL-17
VAR00001		个案数	Alpha 的子集 = 0.05				VAR00001		个案数	Alpha 的子集 = 0.05			VAR00001		个案数	Alpha 的子集 = 0.05
			1	2	3					1	2					1	2
邓肯a	1.00	5	367.5				邓肯a	1.00	5	134.762			邓肯a	1.00	5	39.1398
	2.00	5		512.5				2.00	5	152.857	152.857			2.00	5	44.1936	44.1936
	3.00	5			860			3.00	5		194.286			3.00	5		50.215
	显著性		1	1	1			显著性		0.365438	0.0523095			显著性		0.133266	0.0791006
将显示齐性子集中各个组的平均值。							将显示齐性子集中各个组的平均值。						将显示齐性子集中各个组的平均值。
a. 使用调和平均值样本大小 = 5.000。							a. 使用调和平均值样本大小 = 5.000。						a. 使用调和平均值样本大小 = 5.000。
IL-10						IL-4
VAR00001		个案数	Alpha 的子集 = 0.05			VAR00001		个案数	Alpha 的子集 = 0.05
			1	2					1	2	3
邓肯a	2.00	5	37.0832			邓肯a	1.00	5	13.1628
	1.00	5	37.2396				2.00	5		20.1704
	3.00	5		44.1144			3.00	5			27.3296
	显著性		0.922178	1			显著性		1	1	1
将显示齐性子集中各个组的平均值。						将显示齐性子集中各个组的平均值。
a. 使用调和平均值样本大小 = 5.000。						a. 使用调和平均值样本大小 = 5.000。

## Sheet: jejunum
jejunum
	TNF-α	IFN-γ	IL-17	IL-10	IL-4
CK	615	91.4286	43.2258	35.2604	13.6932
CK	427.5	79.5238	42.6882	33.1771	11.0417
CK	577.5	129.524	43.7634	35.7812	12.5568
CK	365	131.905	42.6882	42.5521	12.5568
CK	465	129.524	41.6129	42.0312	12.178
AK	552.5	150.952	44.3011	54.0104	14.072
AK	627.5	253.333	44.3011	44.1146	13.5038
AK	490	191.429	43.2258	40.4688	12.7462
AK	477.5	160.476	43.7634	36.8229	15.2083
AK	640	174.762	45.3763	39.9479	13.8826
SS	927.5	198.571	47.5269	41.5104	19.9432
SS	990	191.429	51.828	58.1771	22.0265
SS	965	203.333	58.2796	37.8646	26.572
SS	972.5	162.857	54.5161	33.1771	16.5341
SS	902.5	196.19	53.9785	43.5938	20.1326
TNF-α						IFN-γ						IL-17
VAR00001		个案数	Alpha 的子集 = 0.05			VAR00001		个案数	Alpha 的子集 = 0.05			VAR00001		个案数	Alpha 的子集 = 0.05
			1	2					1	2					1	2
邓肯a	1.00	5	490			邓肯a	1.00	5	112.381			邓肯a	1.00	5	44.1934
	2.00	5	557.5				2.00	5		186.19			2.00	5	44.1934
	3.00	5		951.5			3.00	5		190.476			3.00	5		53.2258
	显著性		0.191116	1			显著性		1	0.819116			显著性		1	1
将显示齐性子集中各个组的平均值。						将显示齐性子集中各个组的平均值。						将显示齐性子集中各个组的平均值。
a. 使用调和平均值样本大小 = 5.000。						a. 使用调和平均值样本大小 = 5.000。						a. 使用调和平均值样本大小 = 5.000。
IL-10					IL-4
VAR00001		个案数	Alpha 的子集 = 0.05		VAR00001		个案数	Alpha 的子集 = 0.05
			1					1	2
邓肯a	1.00	5	37.7602		邓肯a	1.00	5	12.4054
	3.00	5	42.8646			2.00	5	13.8826
	2.00	5	43.073			3.00	5		21.0418
	显著性		0.282037			显著性		0.319701	1
将显示齐性子集中各个组的平均值。					将显示齐性子集中各个组的平均值。
a. 使用调和平均值样本大小 = 5.000。					a. 使用调和平均值样本大小 = 5.000。

## Sheet: ileum
ileum
	TNF-α	IFN-γ	IL-17	IL-10	IL-4
CK	427.5	117.619	47.5269	38.3854	11.2311
CK	615	150.952	48.6022	40.4688	12.7462
CK	490	81.9048	48.0645	34.2188	18.0492
CK	415	91.4286	44.8387	40.9896	17.8599
CK	427.5	81.9048	42.1505	37.3438	15.7765
AK	665	134.286	50.7527	40.9896	13.6932
AK	602.5	117.619	42.6882	47.2396	13.125
AK	477.5	110.476	42.1505	37.3438	21.4583
AK	490	134.286	46.4516	46.7188	16.3447
AK	640	127.143	52.9032	46.7188	23.7311
SS	502.5	115.238	62.043	46.1979	16.7235
SS	615	120	59.8925	56.6146	16.3447
SS	552.5	120	58.8172	43.5938	22.0265
SS	615	115.238	56.129	37.3438	19.1856
SS	490	115.238	58.8172	39.9479	19.5644
TNF-α					IFN-γ					IL-17
VAR00001		个案数	Alpha 的子集 = 0.05		VAR00001		个案数	Alpha 的子集 = 0.05		VAR00001		个案数	Alpha 的子集 = 0.05
			1					1					1	2
邓肯a	1.00	5	475		邓肯a	1.00	5	104.762		邓肯a	2.00	5	46.9894
	3.00	5	555			3.00	5	117.143			1.00	5	47.8496
	2.00	5	575			2.00	5	124.762			3.00	5		59.1396
	显著性		0.0750556			显著性		0.124243			显著性		0.678074	1
将显示齐性子集中各个组的平均值。					将显示齐性子集中各个组的平均值。					将显示齐性子集中各个组的平均值。
a. 使用调和平均值样本大小 = 5.000。					a. 使用调和平均值样本大小 = 5.000。					a. 使用调和平均值样本大小 = 5.000。
IL-10					IL-4
VAR00001		个案数	Alpha 的子集 = 0.05		VAR00001		个案数	Alpha 的子集 = 0.05
			1					1
邓肯a	1.00	5	38.2814		邓肯a	1.00	5	15.1326
	2.00	5	43.8024			2.00	5	17.6704
	3.00	5	44.7398			3.00	5	18.769
	显著性		0.0879338			显著性		0.1448
将显示齐性子集中各个组的平均值。					将显示齐性子集中各个组的平均值。
a. 使用调和平均值样本大小 = 5.000。					a. 使用调和平均值样本大小 = 5.000。
