# Supplementary material for: Effects of Alhagi maurorum Medik polysaccharide derived from different regions on the intestinal immune functions of lambs
Source: Front Pharmacol. 2024 Jul 15;15:1422461. doi: 10.3389/fphar.2024.1422461 (PMC11284127; doi:10.3389/fphar.2024.1422461)
Supplement: Supplementary file 6 [file Table7.XLS]

## Sheet: 热图
map04672	Intestinal immune network for IgA production-up 30
group	CK	CK	CK	CK	CK	SS	SS	SS	SS	SS
sample	CK1	CK2	CK3	CK4	CK5	SS1	SS2	SS3	SS4	SS5
TNFRSF13C	1.28	0.19	1.8	0.87	0.77	9.33	0.44	4.97	5.05	4.17
HLA-DOB	0.86	0.29	1.64	1.03	0.68	7.4	4.16	5.79	6.21	5.09
ITGA4	0.1	0.29	0.63	0.31	0.29	1.19	0.77	1.15	1.01	1
CXCR4	3.01	2.28	7.37	5.11	5.2	25.7	6.44	16.91	14.37	15.44
ICOS	0.34	1.17	1.03	1.8	0.54	3.28	2.73	2.7	3.85	2.77
AICDA	0.13	0.08	0.75	0	0.16	3.32	0.91	2.05	3.74	1.87
TNFRSF13B	1.22	0.59	0.81	0.84	0.75	2.59	1.46	1.4	2.51	2.5
CD28	0.15	0.26	0.66	0.31	0.27	1.05	0.89	1.58	1.74	1.01
CCL28	3.65	2.1	3.14	1.76	2.67	12.3	14.65	15.52	15.44	11.26
TRBV19	0.47	0.88	0.95	0.48	1.94	1.68	4.53	4.43	2.83	2.95
PIGR	342.79	128.21	112.45	161.84	179.62	521	554.07	509.25	534.49	515.07
CD40LG	0.18	0.39	0.97	1.04	0.35	1.3	1.62	2.11	2.01	1.53
CD40	3.75	2.22	4.1	3.44	3.4	9.81	8.23	12.47	8.05	8.55
map04662	B cell receptor signaling pathway-up 12， down2个
group	CK	CK	CK	CK	CK	SS	SS	SS	SS	SS
Gene name	CK1	CK2	CK3	CK4	CK5	SS1	SS2	SS3	SS4	SS5
RASGRP3	0.38	0.35	0.89	0.53	0.55	2.96	0.53	1.54	1.3	1.6
CD79A	2.42	0.9	8.36	2.54	3.48	66.52	6.01	38.36	33.21	28.62
FOS	16.09	61.54	36.81	35.29	39.51	16.22	26.94	21.15	20.31	19.2
BTK	1.89	1.18	3.87	2.06	1.97	7.82	3.51	5.52	4.72	6.28
CD79B	0.47	0.21	0.58	0.13	0.23	34.26	0.3	17.71	15.54	15.24
CD19	0.16	0	0.15	0.05	0.07	4.98	0.03	2.42	2.58	2.37
