# Supplementary material for: Effects of Alhagi maurorum Medik polysaccharide derived from different regions on the intestinal immune functions of lambs
Source: Front Pharmacol. 2024 Jul 15;15:1422461. doi: 10.3389/fphar.2024.1422461 (PMC11284127; doi:10.3389/fphar.2024.1422461)
Supplement: Supplementary file 7 [file Table1.XLSX]

## Sheet: Sheet1
	liver	liver	liver	liver	liver	Kidney	Kidney	Kidney	Kidney	Kidney	Spleen	Spleen	Spleen	Spleen	Spleen
CK	24.7238	29.4489	20.8267	25.0977	24.8754	5.15238	5.54667	5.51556	5.24545	5.3443	1.68571	2.06889	2.00222	1.91364	1.94402
AK	25.8785	31.2542	26.9907	26.8865	26.9451	4.21538	5.29153	5.0537	5.14808	4.91266	1.63692	2.07627	1.61481	1.64231	1.76492
SS	23.4127	22.6623	21.9686	26.0558	24.8602	5	5.02987	4.20714	5.53667	4.94991	2.03968	1.78052	2.08571	2.18667	2.14769
liver					Kidney					Spleen
VAR00001		个案数	Alpha 的子集 = 0.05		VAR00001		个案数	Alpha 的子集 = 0.05		VAR00001		个案数	Alpha 的子集 = 0.05
			1					1					1
邓肯a	3.00	4	23.5249		邓肯a	2.00	4	4.92717		邓肯a	2.00	4	1.74258
	1.00	4	25.0243			3.00	4	4.94342			1.00	4	1.91762
	2.00	4	27.7525			1.00	4	5.36501			3.00	4	2.02315
	显著性		0.0602408			显著性		0.208844			显著性		0.0756665
将显示齐性子集中各个组的平均值。					将显示齐性子集中各个组的平均值。					将显示齐性子集中各个组的平均值。
a. 使用调和平均值样本大小 = 4.000。					a. 使用调和平均值样本大小 = 4.000。					a. 使用调和平均值样本大小 = 4.000。
