# Supplementary material for: Effects of Alhagi maurorum Medik polysaccharide derived from different regions on the intestinal immune functions of lambs
Source: Front Pharmacol. 2024 Jul 15;15:1422461. doi: 10.3389/fphar.2024.1422461 (PMC11284127; doi:10.3389/fphar.2024.1422461)
Supplement: Supplementary file 8 [file Table5.XLSX]

## Sheet: Sheet1
	duodenum villus height	duodenum crypt depth	jejunum villus height	jejunum crypt depth
CK	747.359	307.469	605.013	269.692
CK	776.191	282.503	688.689	269.796
CK	603.182	262.413	736.512	254.356
CK	675.029	277.879	707.93	250.208
CK	633.186	234.042	617.126	262.706
AK	759.062	253.619	718.119	235.452
AK	728.907	262.413	815.202	251.748
AK	737.153	267.235	735.704	261.456
AK	731.208	239.773	808.141	248.587
AK	773.447	236.336	775.686	234.979
SS	790.805	230.197	715.357	212.959
SS	806.268	194.461	697.626	232.273
SS	842.609	234.122	774.819	229.737
SS	845.254	199.993	742.725	223.292
SS	884.146	245.193	777.24	200.909
duodenum villus height						duodenum crypt depth						jejunum villus height						jejunum crypt depth
VAR00006		个案数	Alpha 的子集 = 0.05			VAR00006		个案数	Alpha 的子集 = 0.05			VAR00006		个案数	Alpha 的子集 = 0.05			VAR00006		个案数	Alpha 的子集 = 0.05
			1	2					1	2					1	2					1	2
邓肯a	1.00	5	686.989			邓肯a	3.00	5	220.793			邓肯a	1.00	5	671.054			邓肯a	3.00	5	219.834
	2.00	5	745.955				2.00	5		251.875			3.00	5		741.553			2.00	5		246.444
	3.00	5		833.816			1.00	5		272.861			2.00	5		770.57			1.00	5		261.352
	显著性		0.0800116	1			显著性		1	0.152381			显著性		1	0.340331			显著性		1	0.056455
将显示齐性子集中各个组的平均值。						将显示齐性子集中各个组的平均值。						将显示齐性子集中各个组的平均值。						将显示齐性子集中各个组的平均值。
a. 使用调和平均值样本大小 = 5.000。						a. 使用调和平均值样本大小 = 5.000。						a. 使用调和平均值样本大小 = 5.000。						a. 使用调和平均值样本大小 = 5.000。
