# Supplementary material for: Effects of Alhagi maurorum Medik polysaccharide derived from different regions on the intestinal immune functions of lambs
Source: Front Pharmacol. 2024 Jul 15;15:1422461. doi: 10.3389/fphar.2024.1422461 (PMC11284127; doi:10.3389/fphar.2024.1422461)
Supplement: Supplementary file 9 [file Table8.XLSX]

## Sheet: Sheet1
		CD40	CCL28	TCFB1	α4	MHC2	pIgR	BAFF	CD19	CD72	lgα	lgβ
ck	1	0.687251	1.03567	0.629429	1.12184	0.324768	0.316446	0.74343	0.796395	1.03308	1.03319	0.976225
ck	1	0.62959	1.04478	1.49092	0.930132	0.888562	0.141261	0.704579	0.889669	0.934649	1.06274	1.07874
ck	1	0.676743	1.02915	1.16727	0.990663	2.88473	0.126262	0.454615	1.04911	1.00935	0.925166	0.974809
ck	1	0.744389	0.898003	1.09587	0.96738	1.36602	0.180527	0.205793	1.34531	1.02607	0.984404	0.974121
ck	1	0.684493	0.833125	0.864565	0.913444	1.13123	0.197645	0.637244	1.03414	1.04252	0.974677	0.976653
ss	2	1.39145	1.37693	1.53428	1.3197	49.6676	0.977181	1.3322	20.9083	1.90185	7.07345	29.1617
ss	2	1.2118	1.55724	1.5036	1.38371	31.7837	0.996806	2.46602	25.5724	0.916942	8.8513	31.1693
ss	2	1.23096	1.62267	1.86822	1.36928	11.0459	1.19439	1.46827	27.5061	2.19949	7.29566	31.7101
ss	2	0.976853	1.52534	1.63537	1.40115	30.8324	1.08693	1.47038	25.6723	1.78152	7.02121	32.1628
ss	2	1.20277	1.63554	1.87558	1.43355	36.5634	0.931946	1.97379	23.4154	1.45235	7.65344	31.5654
	独立样本检验
			莱文方差等同性检验		平均值等同性 t 检验
			F	显著性	t	自由度	显著性（双尾）	平均值差值	标准误差差值	差值 95% 置信区间
										下限	上限
	CD40	假定等方差	1.69856	0.228733	-7.55235	8	6.59363e-05	-0.518275	0.0686243	-0.676523	-0.360027
		不假定等方差			-7.55235	4.60615	0.000920463	-0.518275	0.0686243	-0.699314	-0.337235
	CCL28	假定等方差	0.06861	0.79999	-9.0805	8	1.73561e-05	-0.575397	0.0633662	-0.72152	-0.429274
		不假定等方差			-9.0805	7.95992	1.79299e-05	-0.575397	0.0633662	-0.721648	-0.429146
	TCFB1	假定等方差	1.16776	0.31136	-3.82371	8	0.00506294	-0.633799	0.165755	-1.01603	-0.251567
		不假定等方差			-3.82371	6.22362	0.00813703	-0.633799	0.165755	-1.03588	-0.231718
	α4	假定等方差	1.1331	0.318186	-9.58582	8	1.16299e-05	-0.396784	0.0413929	-0.492236	-0.301332
		不假定等方差			-9.58582	5.94747	7.76586e-05	-0.396784	0.0413929	-0.498286	-0.295282
	MHC2	假定等方差	3.61255	0.0938707	-4.91857	8	0.00116612	-30.6596	6.23343	-45.0339	-16.2852
		不假定等方差			-4.91857	4.03788	0.00774762	-30.6596	6.23343	-47.9025	-13.4166
	pIgR	假定等方差	1.02535	0.340895	-14.7057	8	4.49278e-07	-0.845021	0.057462	-0.977529	-0.712513
		不假定等方差			-14.7057	7.26867	1.1337e-06	-0.845021	0.057462	-0.979886	-0.710157
	BAFF	假定等方差	4.13824	0.0763503	-5.10776	8	0.000920982	-1.193	0.233566	-1.7316	-0.654396
		不假定等方差			-5.10776	5.67634	0.00259586	-1.193	0.233566	-1.77251	-0.613492
	CD19	假定等方差	10.3566	0.0122729	-20.7934	8	3.00019e-08	-23.592	1.13459	-26.2083	-20.9756
		不假定等方差			-20.7934	4.05437	2.84188e-05	-23.592	1.13459	-26.7255	-20.4584
	CD72	假定等方差	8.77332	0.0180914	-2.91706	8	0.0193784	-0.641298	0.219844	-1.14826	-0.134337
		不假定等方差			-2.91706	4.06274	0.0425564	-0.641298	0.219844	-1.24798	-0.0346129
	lgα	假定等方差	6.00478	0.0399077	-19.4854	8	4.99956e-08	-6.58298	0.337841	-7.36204	-5.80392
		不假定等方差			-19.4854	4.04031	3.78958e-05	-6.58298	0.337841	-7.5173	-5.64866
	lgβ	假定等方差	5.08676	0.0541108	-57.6439	8	9.10823e-12	-30.1577	0.523173	-31.3642	-28.9513
		不假定等方差			-57.6439	4.0125	5.22565e-07	-30.1577	0.523173	-31.6085	-28.707
